# Supplementary material for: Development of a barley reference material for gluten analysis
Source: Food Chem. 2023 Oct 30;424:136414. doi: 10.1016/j.foodchem.2023.136414 (PMC10282984; doi:10.1016/j.foodchem.2023.136414)
Supplement: Supplementary data 1 [file mmc1.zip]

Archive with 1 entries (1 files):
- barleyRM_supplement.XLSX
