# Supplementary material for: Development of a barley reference material for gluten analysis
Source: Food Chem. 2023 Oct 30;424:136414. doi: 10.1016/j.foodchem.2023.136414 (PMC10282984; doi:10.1016/j.foodchem.2023.136414)
Supplement: Supplementary data 1 [file mmc1.zip › barleyRM_supplement.XLSX]

## Sheet: S1
Table S1 General sample information of the 35 barley cultivars.
Sample name	Cluster Nr.	Sample code	Geographical origin	Year of collection	Provider
Arcanda	1	ARC_AUS20	Austria	2020	Saatzucht Donau Ges.m.b.H & Co KG
Adalina	1	ADA_AUS20	Austria	2020	Saatzucht Donau Ges.m.b.H & Co KG
Conlon	1	CON_CAN19	Canada	2019	Carrington Research Extension Center NDSU
Austerson	1	AUS_CAN19	Canada	2019	Carrington Research Extension Center NDSU
Evergreen	1	EVE_DEN20	Denmark	2020	Nordic Seed
Feedway	1	FEE_DEN20	Denmark	2020	Nordic Seed
Newway	1	NEW_DEN20	Denmark	2020	Nordic Seed
Stairway	1	STA_DEN20	Denmark	2020	Nordic Seed
Pixel	1	PIX_FRA20	France	2020	Secobra Saatzucht GmbH
Coccinel	1	COC_FRA20	France	2020	Secobra Saatzucht GmbH
Memento	1	MEM_FRA20	France	2020	Secobra Saatzucht GmbH
Traveler	1	TRA_FRA20	France	2020	Secobra Saatzucht GmbH
Prunella	1	PRU_FRA20	France	2020	Secobra Saatzucht GmbH
Jallon	1	JAL_GER20	Germany	2020	Syngenta
Quadriga	1	QUA_GER20	Germany	2020	Secobra Saatzucht GmbH
Accordine	1	ACC_GER20	Germany	2020	Ackermann Saatzucht GmbH & Co. KG
GK Judy	1	GKJ_HUN17	Hungary	2017	Cereal Research Non-Profit Ltd.
MV Initium	1	MVI_HUN17	Hungary	2017	Centre for Agricultural Research
Jumara	1	JUM_LAT20	Latvia	2020	Institute of Agricultural Resources and Economics
Saule PR	1	SAU_LAT20	Latvia	2020	Institute of Agricultural Resources and Economics
Hockett	2	HOCK_CAN19	Canada	2019	Carrington Research Extension Center NDSU
Tradition	2	TRA_CAN19	Canada	2019	Carrington Research Extension Center NDSU
Jakobus	2	JAK_GER20	Germany	2020	Nordsaat Saatzucht GmbH
KWS Scala	2	KWSS_HUN17	Hungary	2017	Centre for Agricultural Research
Morex	2	MOR_HUN17	Hungary	2017	Centre for Agricultural Research
Estoria	3	EST_AUS20	Austria	2020	Saatzucht Edelhof
Evelina	3	EVE_AUS20	Austria	2020	Saatzucht Edelhof
Escalena	3	ESC_AUS20	Austria	2020	Saatzucht Edelhof
Antonella	3	ANT_GER20	Germany	2020	Nordsaat Saatzucht GmbH
Greenway	4	GRE_DEN20	Denmark	2020	Nordic Seed
Abava	4	ABA_LAT20	Latvia	2020	Institute of Agricultural Resources and Economics
Irbe	4	IRB_LAT20	Latvia	2020	Institute of Agricultural Resources and Economics
Kornelija	4	KOR_LAT19	Latvia	2019	Institute of Agricultural Resources and Economics
Celebration	5	CEL_CAN19	Canada	2019	Carrington Research Extension Center NDSU
Daishi Mochi	5	DAMO_HUN17	Hungary	2017	Centre for Agricultural Research

## Sheet: S2
Table S2 Summary of the analytical characterization of 35 barley flours. SD: standard deviation. RP-HPLC: reversed-phase high-performance liquid chromatography. GP-HPLC: gel permeation HPLC. HMW: high-molecular-weight. red: reduced with dithiothreitol.
g/100g Flour	Parameters	Range			Mean ± SD
		min		max
	Moisture	8.75	-	11.42	10.2121	±	0.762604
	Fat	1.25	-	2.22	1.66727	±	0.253044
Protein content	Crude protein (Dumas, 5.83)	8.77	-	19.93	11.5732	±	2.04597
	Protein (RP-HPLC)	7.1075	-	18.1386	9.49879	±	1.99088
Gluten content	Gluten (RP-HPLC)	4.89199	-	15.8692	7.20521	±	1.94121
	Gluten (GPC)	4.39649	-	15.4614	6.70899	±	1.9097
	Gluten (R5)	3.396	-	166.84	41.8782	±	33.7858
	Gluten (G12)	7.305	-	94.04	30.6766	±	22.4369
Osborne fractions	Prolamins (RP-HPLC)	1.84899	-	11.295	4.34618	±	1.69313
	Prolamins (GPC)	1.58523	-	9.03009	3.97349	±	1.3975
	Glutelins (RP-HPLC)	1.53352	-	4.57419	2.85904	±	0.644371
	Glutelins (GPC)	1.33574	-	6.43128	2.7355	±	0.882759
	Prolamins/glutelins Ratioa	0.583083	-	3.01655	1.58799	±	0.625451
Protein fractions	ALGL (RP-HPLC)	2.00949	-	2.64669	2.29358	±	0.14314
	D-hordeins (RP-HPLC)	0.761752	-	1.53758	1.0295	±	0.148019
	C-hordeins (RP-HPLC)	0.866682	-	6.42237	1.90883	±	0.978885
	B/γ-hordeins (RP-HPLC)	2.99683	-	7.90922	4.26688	±	0.913606
a Ratio of reduced prolamins and glutelins measured by RP-HPLC

## Sheet: S3
Table S3 Determination of moisture, protein and fat and ELISA and GP-HPLC results. The values are given as means (n=3), The GP-HPLC values are given as means (n = 3), (g/100g) and different capital letters indicate significant differences between the samples in each column (one-way ANOVA, Tukey’s post hoc test, p < 0.05).
Sample code	Moisture (%)			Protein (Dumas. 5.83) (%)			Fat (%)			ELISA (g/100g)						GP-HPLC (g/100g)
										Gluten R5			Gluten G12			Glutena		Prolamins		Reduced Prolamins		Glutelins
ARC_AUS20	10.83	±	0.18	11.82	±	0.01	1.55	±	0.09	40.8	±	10.6825	28.815	±	4.28246	5.74333	IJKL	5.17	GH	4.87	CD	0.87667	MN
ADA_AUS20	10.85	±	0.09	8.77	±	0.01	1.43	±	0.16	18.931	±	1.08098	7.305	±	1.41497	4.42667	OP	3.51667	NOPQ	3.41667	LMNOP	1.01	M
CON_CAN19	8.75	±	0.155563	11.618	±	0.059363	1.70046	±	0.0445665	11.839	±	0.338	27.35	±	2.908	7.39	CD	4	KLM	3.70667	IJKLMN	3.68	B
AUS_CAN19	9.265	±	0.275772	9.36998	±	0.191281	1.72761	±	0.118768	11.944	±	5.042	22.545	±	4.665	5.26	LMN	3.80333	KLMNO	3.62	JKLMNOP	1.64333	L
EVE_DEN20	10.76	±	0.1	11.46	±	0.06	1.55	±	0.16	34.5847	±	0.526864	26.453	±	2.27558	6.21	GHIJK	3.37667	OPQR	3.19333	MNOPQ	3.01333	CDEF
FEE_DEN20	11.04	±	0.08	10.32	±	0.02	1.37	±	0.16	43.7893	±	2.6509	9.82267	±	1.25449	5.68	IJKLM	4.04667	JKLM	3.85	FGHIJKLM	1.83	KL
NEW_DEN20	10.79	±	0.26	11.26	±	0.12	1.58	±	0.08	36.1793	±	4.29401	24.645	±	4.24237	6.47333	EFGHI	3.99	KLM	3.74333	HIJKLM	2.72667	GHIJ
STA_DEN20	11.05	±	0.5	11.28	±	0.06	1.3	±	0.04	48.0467	±	10.6733	15.03	±	1.01724	6.40667	FGHIJ	3.91667	KLMN	3.76667	GHIJKLM	2.64333	IJ
PIX_FRA20	9.61	±	0.1	9.81	±	0.0141421	1.46802	±	0.157241	13.9637	±	2.82367	9.86767	±	1.18351	4.80667	NO	1.73	U	1.58333	S	3.22333	CD
COC_FRA20	9.28	±	0.45	10.38	±	0.0424264	1.5886	±	0.0142147	24.2793	±	1.80867	16.5683	±	1.78159	5.64333	JKLM	4.09333	JKL	3.72333	HIJKLMN	1.91667	KL
MEM_FRA20	9.55	±	0.37	10.265	±	0.219203	1.52935	±	0.0754223	14.829	±	0.815053	11.0153	±	0.226522	5.39667	LMN	2.67667	S	2.51333	QR	2.89	EFGHI
TRA_FRA20	8.84	±	0.46	10.2	±	0.0424264	1.99587	±	0.0902666	18.524	±	1.36041	11.324	±	2.59734	4.87	MNO	3.13333	QR	2.93333	NOPQ	1.93667	K
PRU_FRA20	8.87	±	0.3	12.69	±	0.0282843	2.22389	±	0.0348322	33.7287	±	3.99867	18.2883	±	1.43437	6.94667	CDEFG	5.18	GH	4.48	DEFGHI	2.46667	J
JAL_GER20	9.81	±	0.17	13.595	±	0.0919239	1.78005	±	0.0963066	51.2407	±	7.65685	11.911	±	1.27326	5.95667	HIJKL	5.90333	DE	5.49333	BC	0.46	P
QUA_GER20	10.5	±	0.04	9.04	±	0.08	1.48	±	0.16	34.5303	±	3.00567	11.4783	±	1.89978	3.57	Q	3.82333	KLMNO	2.85	PQ	0.72	NOP
ACC_GER20	10.64	±	0.15	11.31	±	0	1.95	±	0.11	33.9877	±	1.29752	20.605	±	1.50415	3.71667	PQ	3.92667	KLMN	2.87333	OPQ	0.84	MN
GKJ_HUN17	10.39	±	0.14	9.54254	±	0.027984	1.58	±	0.11	3.396	±	0.935	14.384	±	0.928	5.40333	KLMN	3.64	MNOP	3.54667	KLMNOP	1.85667	KL
MVI_HUN17	10.64	±	0.34	11.2123	±	0.055968	1.71	±	0.13	7.044	±	0.535	17.676	±	1.01	4.75	NO	4.13	JK	4.02667	EFGHIJKL	0.72333	NOP
JUM_LAT20	9.86	±	1.2	9.455	±	0.233345	1.31512	±	0.154011	23.3343	±	2.17905	12.442	±	1.08861	4.81	NO	2.19	T	2.03333	RS	2.77667	FGHI
SAU_LAT20	10.61	±	0.07	9.49	±	0.0141421	1.29623	±	0.117586	28.42	±	2.13562	14.73	±	0.450601	4.75333	NO	2.13	UT	1.95667	RS	2.8	FGHI
HOCK_CAN19	9.71911	±	0.73123	11.5947	±	0.0263836	1.51233	±	0.0912471	17.664	±	9.258	39.138	±	3.853	7.23	CDE	3.67667	LMNO	3.41333	LMNOP	3.81667	B
TRA_CAN19	8.875	±	0.374767	11.7906	±	0.0527671	1.68042	±	0.0458006	18.878	±	3.954	37.173	±	3.809	7.32667	CD	4.45333	IJ	4.23	DEFGHIJK	3.1	CDE
JAK_GER20	10.65	±	0.17	11.51	±	0.36	1.52	±	0.04	38.4767	±	2.40547	52.0457	±	3.18642	4.64	NO	4.89	GHI	3.64667	JKLMNO	0.99	MN
KWSS_HUN17	11.42	±	0.15	11.1003	±	0.102608	2.12	±	0.03	21.551	±	7.455	56.815	±	7.455	6.69667	DEFGH	3.19667	PQR	3.13667	MNOPQ	3.56333	B
MOR_HUN17	10.1	±	0.03	11.4921	±	0.102608	1.68	±	0.21	5.182	±	0.97	68.052	±	3.33	7.00333	CDEFG	4.67333	I	4.34667	DEFGHIJ	2.65333	HIJ
EST_AUS20	11.4	±	0.2	11.38	±	0.08	1.95	±	0.03	56.0743	±	6.19793	49.6947	±	5.4096	5.30667	LMN	6.15667	CD	4.58	DEF	0.72333	NOP
EVE_AUS20	10.58	±	0.62	13.55	±	0.1	1.95	±	0.05	84.975	±	4.4398	90.9603	±	4.39695	6.42333	EFGHIJ	6.47	BC	5.89	B	0.53	OP
ESC_AUS20	11.2	±	0.39	13.44	±	0.13	1.48	±	0.04	58.9457	±	3.72933	68.223	±	10.0341	7.07333	CDEF	6.66333	B	6.16333	B	0.91	MN
ANT_GER20	10.98	±	0.06	11.73	±	0.13	1.72	±	0.01	63.2267	±	1.14915	52.185	±	2.78015	5.3	LMN	6.06333	CDE	4.51	DEFGH	0.79	MNO
GRE_DEN20	10.73	±	0.35	10.47	±	0.18	1.25	±	0.11	65.9563	±	2.71319	14.9097	±	1.82141	5.65	JKLM	2.99333	RS	2.83	PQ	2.82333	EFGHI
ABA_LAT20	10.02	±	0.39	14.075	±	0.247487	1.81057	±	0.00948385	69.268	±	1.77646	26.485	±	0.950595	7.60333	C	5.68333	EF	4.67667	DE	2.93	EFGH
IRB_LAT20	10.46	±	0.19	13.295	±	0.0212132	1.71064	±	0.0582267	59.7373	±	4.90597	26.499	±	1.4103	7.45	CD	5.30333	FG	4.55	DEFG	2.9	EFGHI
KOR_LAT19	10.16	±	0.22	19.925	±	0.120208	1.9836	±	0.0960078	77.6243	±	3.61324	27.9173	±	0.625848	15.46	A	11.1167	A	9.03333	A	6.43	A
CEL_CAN19	9.985	±	0.289914	11.9538	±	0.0461712	1.65165	±	0.0659637	127.947	±	5.022	37.288	±	4.209	7.50333	CD	4.79667	HI	4.55	DEFG	2.95	DEFG
DAMO_HUN17	9.21	±	0.26	14.8688	±	0.102608	2.21	±	0.12	166.84	±	14.55	94.04	±	3.28	9.33667	B	6.74333	B	6.08	B	3.25333	C

## Sheet: S4
Table S4 Determinations of the 35 barley cultivars with RP-HPLC. Gluten: Sum of reduced prolamins and glutelins. Protein: Sum of reduced prolamins glutelins. albumins and globulins (AlGL). Values are given as means (n = 3), (g/100g) and different capital letters indicate significant differences between the samples in each column (one-way ANOVA, Tukey’s post hoc test, p < 0.05).
Sample code	PROL/GLUT Ratio	Protein		Gluten		reduced Prolamins		Glutelins		Albumins/Globulins		D-Hordeins		C-Hordeins		B/γ-Hordeins
ARC_AUS20	2.11425	10.0929	EFG	7.74716	FGH	5.2595	EFG	2.48765	KL	2.3457	CDEFGH	1.01703	DEFGHIJ	2.21538	EFG	4.51475	EFG
ADA_AUS20	1.11534	7.1075	S	4.89199	R	2.57937	Q	2.31262	LMN	2.21551	IJKLM	0.85369	IJK	1.04147	PQR	2.99683	S
CON_CAN19	1.09948	9.47162	HIJKLM	7.36248	GHIJK	3.85567	LMN	3.50681	CD	2.10914	MNO	0.97169	DEFGHIJK	1.69131	KLM	4.69947	DE
AUS_CAN19	2.3118	7.25298	RS	5.07873	R	3.5452	NO	1.53352	Q	2.17425	JKLMN	0.76175	K	1.17618	OP	3.14079	RS
EVE_DEN20	1.15571	9.04199	LMN	6.80107	LMN	3.64616	MNO	3.15491	EFG	2.24092	HIJKL	1.02017	DEFGHIJ	1.75672	JKL	4.02419	JKL
FEE_DEN20	2.0779	8.69792	NO	6.48341	NO	4.37697	IJKL	2.10644	NO	2.21451	IJKLM	1.08548	BCDEFGH	1.5178	MN	3.88013	LM
NEW_DEN20	1.47836	9.38951	IJKLM	7.25735	HIJKL	4.32906	IJKL	2.92829	FGHI	2.13216	LMN	1.12566	BCDEFG	2.03382	GHI	4.09787	IJKL
STA_DEN20	1.49612	9.25898	JKLM	6.94417	KLMN	4.16219	JKLM	2.78198	IJ	2.31481	DEFGHI	1.16571	BCD	1.96742	HIJ	3.81104	LMN
PIX_FRA20	0.583083	7.42421	QRS	5.02003	R	1.84899	R	3.17105	EFG	2.40418	CD	1.03122	CDEFGHI	0.86668		3.12213	RS
COC_FRA20	2.16855	8.6196	NO	6.25136	O	4.27842	IJKL	1.97294	OP	2.36824	CDEF	0.97478	DEFGHIJK	1.56847	LMN	3.70812	MNO
MEM_FRA20	0.915029	7.97175	PQ	5.6727	PQ	2.7105	PQ	2.9622	EFGHI	2.29906	DEFGHI	0.88494	HIJK	0.87425	R	3.91351	KLM
TRA_FRA20	1.63609	7.43752	QRS	5.16059	QR	3.20292	OP	1.95767	OP	2.27693	EFGHIJ	0.81036	JK	1.11813	PQ	3.23211	QRS
PRU_FRA20	2.16825	10.4215	DE	8.08095	EF	5.53035	DEF	2.5506	JKL	2.34055	CDEFGH	1.08979	BCDEFGH	1.91195	HIJK	5.0792	C
JAL_GER20	1.99259	11.037	C	8.46876	DE	5.63885	DE	2.82991	HIJ	2.56821	A B	1.27852	B	2.69153	D	4.49872	EFGH
QUA_GER20	1.11454	7.48601	QRS	5.20198	QR	2.74188	PQ	2.46011	L	2.28402	DEFGHIJ	0.92989	EFGHIJK	0.8998	QR	3.37229	PQR
ACC_GER20	0.834778	9.32311	IJKLM	6.9707	KLMN	3.17149	OP	3.79921	B	2.35241	CDEFGH	0.91436	GHIJK	1.53834	LMN	4.518	EFG
GKJ_HUN17	1.74034	7.69637	PQR	5.68688	PQ	3.61163	NO	2.07525	NO	2.00949	O	0.95076	DEFGHIJK	1.18467	OP	3.55144	NOP
MVI_HUN17	1.16895	9.74617	FGHIJ	7.53068	GHIJ	4.05865	KLMN	3.47203	CD	2.2155	IJKLM	1.13768	BCDEF	2.05324	GHI	4.33976	FGHI
JUM_LAT20	0.781977	7.37876	RS	5.25615	QR	2.30653	QR	2.94961	FGHI	2.12262	LMNO	0.90134	HIJK	1.01708	PQR	3.33772	PQR
SAU_LAT20	0.789016	7.47559	QRS	5.36171	QR	2.36469	QR	2.99701	EFGHI	2.11388	MNO	0.97544	DEFGHIJK	0.93088	QR	3.45539	OPQ
HOCK_CAN19	0.977489	9.49759	HIJKLM	7.24143	HIJKLM	3.5795	NO	3.66193	BC	2.25616	FGHIJK	0.97031	DEFGHIJK	1.58944	LMN	4.68168	DE
TRA_CAN19	1.45759	9.66672	GHIJK	7.11566	IJKLM	4.22028	IJKL	2.89538	GHI	2.55106	A B	0.94688	EFGHIJK	1.96505	HIJ	4.20373	HIJK
JAK_GER20	1.16251	9.99733	EFGH	7.53645	GHIJ	4.0514	KLMN	3.48505	CD	2.46088	BC	1.24763	BC	2.06245	FGH	4.22637	GHIJ
KWSS_HUN17	0.806319	9.15483	KLMN	7.00293	JKLMN	3.12602	OP	3.87691	B	2.1519	KLMN	0.94964	DEFGHIJK	1.44166	N	4.61163	DEF
MOR_HUN17	1.5559	9.86261	FGHI	7.59408	FGHI	4.62288	HIJ	2.9712	EFGHI	2.26854	EFGHIJK	1.26919	B	2.28153	EF	4.04335	IJKL
EST_AUS20	2.94536	8.99792	MN	6.70994	MNO	5.00922	FGH	1.70071	PQ	2.28798	DEFGHIJ	0.98239	DEFGHIJ	2.02405	GHI	3.7035	MNO
EVE_AUS20	2.58353	11.0957	C	8.71712	CD	6.28456	BC	2.43255	LM	2.3786	CDE	0.96546	DEFGHIJK	2.92087	C	4.83078	CD
ESC_AUS20	3.01655	11.0072	C	8.70135	CD	6.53497	B	2.16638	MNO	2.30582	DEFGHI	1.14323	BCDE	2.71738	CD	4.84074	CD
ANT_GER20	1.53343	10.2275	EF	7.82791	FG	4.73806	GHI	3.08985	EFGH	2.39959	CD	1.09332	BCDEFGH	1.83675	IJK	4.89784	CD
GRE_DEN20	1.05312	8.2368	OP	6.17619	OP	3.16799	OP	3.0082	EFGHI	2.06061	NO	0.92185	FGHIJK	1.38018	NO	3.87417	LM
ABA_LAT20	1.82854	11.6636	B	9.01685	C	5.82905	CD	3.18781	EF	2.64669	A	1.12886	BCDEFG	2.29111	E	5.59689	B
IRB_LAT20	1.77739	10.9168	CD	8.38858	DE	5.36827	DEF	3.02032	EFGHI	2.5282	A B	0.9461	EFGHIJK	2.35158	E	5.0909	C
KOR_LAT19	2.46928	18.1386	A	15.8692	A	11.295	A	4.57419	A	2.26945	EFGHIJK	1.53758	A	6.42237	A	7.90922	A
CEL_CAN19	1.65944	9.56472	GHIJKL	7.32032	GHIJKL	4.56774	HIJK	2.75258	IJK	2.2444	GHIJKL	1.01931	DEFGHIJ	2.28241	EF	4.01861	JKL
DAMO_HUN17	2.01097	12.0989	B	9.73566	B	6.50226	B	3.2334	DE	2.36325	CDEFG	1.0306	CDEFGHI	3.18714	B	5.51792	B

## Sheet: S5
Table S5 The relative molecular weight distribution with GP-HPLC categorized according to the following molecular mass ranges: 1: >66 kDa; 2: 66-29 kDa; 3: 29-12.4 kDa; 4: <12.4 kDa. Values are given as means (n = 3), (%) and different capital letters indicate significant differences between the samples in each column (one-way ANOVA, Tukey’s post hoc test, p < 0.05).
Sample code	Prolamins								Reduced Prolamins								Glutelins
	1		2		3		4		1		2		3		4		1		2		3		4
ARC_AUS20	34.5729	CDE	5.45436	O	28.8607	EF	31.112	LMN	1.7527	GHIJ	2.49106	OPQ	44.118	DE	51.6382	KL	12.3585	EFGHIJK	8.74417	EFGHI	31.4092	EFGH	47.4881	JKLM
ADA_AUS20	33.6362	DEFG	7.08717	IJK	24.4951	IJK	34.7816	IJ	3.26669	A BCDE	3.46583	JKL	42.1556	FG	51.1119	KLMN	13.8506	DEF	8.53324	FGHIJK	30.3084	GHIJ	47.3077	JKLM
CON_CAN19	27.9222	KL	7.51137	GH	28.9293	DEF	35.6371	HI	1.86268	FGHIJ	3.72922	GHIJK	45.7533	CD	48.6548	PQ	9.35564	MNOP	7.34022	JKLM	38.3541	A	44.95	MNOP
AUS_CAN19	41.2246	A	8.9005	BC	21.5367	LMN	28.3382	OP	3.1673	A BCDEF	4.27626	CDE	36.8985	HI	55.658	HI	13.4939	DEFG	8.77647	EFGHI	28.2441	KL	49.4855	IJ
EVE_DEN20	23.327	NO	8.22853	D	18.9591	OPQ	49.4854	BC	0.70621	J	1.54415	S	19.6092	Q	78.1404	B	5.13126	R	3.81523	O	24.078	QR	66.9755	A
FEE_DEN20	32.7056	DEFGH	8.58521	C	18.6467	OPQ	40.0625	EF	2.28402	CDEFGHI	2.81372	O	23.6302	NO	71.2721	D	11.121	HIJKLMN	7.34363	JKLM	25.5274	OP	56.008	CDE
NEW_DEN20	23.6715	NO	7.65758	FG	19.6138	OP	49.0571	BC	1.05063	HIJ	2.02185	R	21.7054	P	75.2221	C	5.86208	QR	4.75621	O	25.0539	PQ	64.3278	A B
STA_DEN20	25.0671	NO	8.20788	DE	15.938	R	50.7871	B	0.90016	IJ	1.00519	T	17.9656	Q	80.1291	A	5.2382	R	3.75719	O	23.7767	R	67.2279	A
PIX_FRA20	15.5462	Q	7.8657	F	21.504	LMN	55.0841	A	1.92774	EFGHIJ	3.83718	EFGHIJ	31.7854	J	62.4496	F	19.8143	A	10.5234	A BC	30.5364	GHI	39.126	R
COC_FRA20	34.2127	CDE	9.17491	B	19.5489	OP	37.0634	GH	3.30536	A BCDE	4.16224	DEFG	26.2588	LM	66.2736	E	16.5248	BC	10.2747	BCD	23.5967	R	49.6037	IJ
MEM_FRA20	31.3184	GHIJ	9.22315	B	18.1717	PQ	41.2868	E	3.62341	A BC	4.22626	CDEF	26.7491	KL	65.4012	E	12.2865	EFGHIJK	8.68375	EFGHIJ	26.2329	NOP	52.7969	FGH
TRA_FRA20	32.2166	EFGHI	8.20062	DE	19.087	OPQ	40.4957	EF	3.43622	A BCD	3.84071	EFGHIJ	26.774	KL	65.9491	E	10.4142	JKLMNO	8.1433	HIJKL	25.6257	OP	55.8168	CDEF
PRU_FRA20	34.6966	CD	8.78726	C	17.5676	QR	38.9485	FG	2.15734	DEFGHI	3.58979	IJKL	22.8506	OP	71.4023	D	11.6645	FGHIJKL	8.73115	EFGHI	23.3326	R	56.2718	CD
JAL_GER20	29.7199	JKL	5.82031	N	33.3842	A	31.0756	LMN	2.73988	BCDEFG	3.31402	KLM	47.9276	A B	46.0185	R	14.7745	CD	11.0375	A B	33.5014	C	40.6866	QR
QUA_GER20	41.1704	A	7.74002	FG	21.4696	LMN	29.62	NOP	2.31068	CDEFGH	2.67005	OP	43.6721	EF	51.3472	KLM	13.9808	DE	9.92976	BCDE	30.6097	GHI	45.4797	LMNO
ACC_GER20	24.8615	NO	6.76379	KL	30.8196	BC	37.5552	GH	1.09695	HIJ	2.09592	QR	47.6885	A B	49.1187	OP	7.3976	PQR	6.16464	MN	31.9637	EF	54.4741	CDEFG
GKJ_HUN17	37.1845	B	9.57762	A	19.3467	OP	33.8912	IJK	4.23263	A	3.70684	HIJK	37.1113	H	54.9492	I	10.9159	IJKLMN	7.69217	IJKL	27.5041	LM	53.8878	DEFG
MVI_HUN17	27.6256	LM	8.68714	C	29.0609	DE	34.6263	IJK	3.86068	A B	4.9424	A B	41.5324	G	49.6646	MNOP	17.3067	B	11.7644	A	27.4275	LMN	43.5014	NOPQ
JUM_LAT20	23.5862	NO	7.27459	HI	19.3976	OP	49.7416	BC	1.55009	GHIJ	2.91824	MNO	24.6646	MN	70.8671	D	9.46962	LMNOP	7.62351	IJKL	29.2668	JK	53.6401	DEFG
SAU_LAT20	24.3381	NO	7.89078	EF	20.069	NO	47.702	CD	1.97742	EFGHIJ	3.26374	LMN	23.6778	NO	71.081	D	9.23876	NOP	7.24395	KLM	26.1577	OP	57.3596	C
HOCK_CAN19	25.4424	MN	7.07705	IJK	29.8493	CDE	37.6313	GH	1.63542	GHIJ	3.65345	HIJKL	46.2258	BC	48.4853	PQ	10.746	IJKLMN	8.42811	GHIJKL	37.9208	A	42.9051	OPQ
TRA_CAN19	30.8919	HIJ	6.99849	IJK	29.3161	CDE	32.7935	JKL	2.13533	DEFGHI	3.99674	EFGHI	41.9933	FG	51.8746	KL	12.6951	DEFGHIJ	8.65409	EFGHIJ	30.3116	GHIJ	48.3392	IJKL
JAK_GER20	22.7212	O	5.85476	N	30.6458	BCD	40.7782	EF	1.96948	EFGHIJ	2.34952	PQR	48.4119	A	47.2691	QR	11.1215	HIJKLMN	9.15545	CDEFGH	37.4326	A B	42.2905	PQ
KWSS_HUN17	18.4304	P	7.93708	DEF	27.254	FG	46.3785	D	2.23726	CDEFGHI	2.7314	OP	42.2257	FG	52.8057	JK	11.2521	GHIJKLMN	8.55094	FGHIJK	31.8706	EF	48.3264	JKL
MOR_HUN17	29.9733	IJKL	8.81523	C	25.2459	HIJ	35.9656	HI	2.36128	CDEFGH	4.54289	BCD	35.9462	HI	57.1496	H	14.2597	CDE	9.5721	CDEFG	31.5022	EFG	44.666	MNOP
EST_AUS20	33.9076	CDEF	7.16907	I	26.1287	GHI	32.7946	JKL	2.27618	CDEFGHI	2.83179	NO	44.0675	DE	50.8246	LMNO	12.7276	DEFGHI	9.8131	BCDEF	31.2568	EFGH	46.2025	KLMN
EVE_AUS20	31.6392	FGHIJ	5.88764	N	32.1077	A B	30.3654	MNO	1.21663	HIJ	2.10477	QR	44.3511	DE	52.3275	KL	8.15597	OPQ	7.09038	LM	31.876	EF	52.8777	EFGH
ESC_AUS20	36.1537	BC	6.45028	LM	29.5813	CDE	27.8148	P	1.19408	HIJ	1.93558	RS	42.1806	FG	54.6897	I	11.574	FGHIJKLM	9.11484	DEFGH	29.762	IJ	49.5492	IJ
ANT_GER20	39.7832	A	6.13128	MN	23.1301	KL	30.9554	LMN	1.60272	GHIJ	2.22231	QR	41.8529	G	54.322	IJ	10.8393	IJKLMN	8.09889	HIJKL	30.7626	FGHI	50.2992	HIJ
GRE_DEN20	23.5319	NO	7.94718	DEF	20.2747	MNO	48.2463	CD	1.02987	HIJ	2.00464	R	23.3178	NOP	73.6476	C	6.02472	QR	4.92966	NO	26.4552	MNO	62.5904	B
ABA_LAT20	32.594	DEFGH	7.19938	HI	24.2629	JK	35.9436	HI	2.70949	BCDEFG	4.08496	EFGH	32.5735	J	60.632	G	10.7662	IJKLMN	8.74189	EFGHI	36.5283	B	43.9636	NOP
IRB_LAT20	30.1533	IJK	6.80741	JK	21.9419	LM	41.0974	EF	3.9918	A B	4.63386	BC	28.2065	K	63.1679	F	13.3129	DEFGH	10.2892	BCD	33.1963	CD	43.2015	NOPQ
KOR_LAT19	20.1177	P	6.37123	M	33.2113	A	40.2997	EF	2.19922	DEFGHI	3.79664	FGHIJ	36.8107	HI	57.1935	H	10.0988	KLMNO	11.8039	A	26.6072	MNO	51.4902	GHI
CEL_CAN19	30.0605	IJK	7.12523	IJ	30.4042	BCDE	32.4101	KLM	3.48925	A BCD	5.22631	A	41.9556	G	49.3288	NOP	12.7849	DEFGHI	8.61655	EFGHIJ	30.2679	HIJ	48.3307	JKL
DAMO_HUN17	29.975	IJKL	7.82246	FG	26.6106	GH	35.5919	HI	3.43053	A BCD	4.04861	EFGH	35.388	I	57.1329	H	10.8753	IJKLMN	7.70628	IJKL	32.1229	DE	49.2955	IJK
